# Supplementary material for: Association Between Exposure to Air Pollutant Mixture and Risk of Inflammatory Bowel Disease: Modifying Effects of Healthy Lifestyle and Residential Greenspace
Source: Toxics. 2026 Apr 16;14(4):333. doi: 10.3390/toxics14040333 (PMC13119546; doi:10.3390/toxics14040333)
Supplement: Supplementary file 1 [file toxics-14-00333-s001.zip]

Archive with 1 entries (1 files):
- toxics-4201512-supplementary.pdf
